# Supplementary material for: ACLY ubiquitination by CUL3-KLHL25 induces the reprogramming of fatty acid metabolism to facilitate iTreg differentiation
Source: eLife. 2021 Sep 7;10:e62394. doi: 10.7554/eLife.62394 (PMC8423445; doi:10.7554/eLife.62394)
Supplement: Source data 1. [file elife-62394-data1.zip]

Archive with 198 entries (196 files):
- Source data files/
- Source data files/Figure 1-figure supplement C-Source data-3.xlsx
- Source data files/Figure 1-figure supplement D-Source data-3.xlsx
- Source data files/Figure 1-figure supplement E-Source data.xlsx
- Source data files/Figure 1A-Source data.xlsx
- Source data files/Figure 1B-Source data.xlsx
- Source data files/Figure 1C-Source data.xlsx
- Source data files/Figure 1D-Source data.xlsx
- Source data files/Figure 1E-Source data.xlsx
- Source data files/Figure 2-figure supplement 1A-Source data.xlsx
- Source data files/Figure 2-figure supplement 1B-Source data.xlsx
- Source data files/Figure 2-figure supplement 1C-Source data.xlsx
- Source data files/Figure 2-figure supplement 1D-Source data.xlsx
- Source data files/Figure 2-figure supplement 2A-Source data.xlsx
- Source data files/Figure 2-figure supplement 2B-Source data.xlsx
- Source data files/Figure 2-figure supplement 2C-Source data-1.xlsx
- Source data files/Figure 2-figure supplement 2C-Source data-2.xlsx
- Source data files/Figure 2-figure supplement 3B-Source data.xlsx
- Source data files/Figure 2-figure supplement 3C-Source data-3.xlsx
- Source data files/Figure 2-figure supplement 3D-Source data-5.xlsx
- Source data files/Figure 2-figure supplement 4A-Source data.xlsx
- Source data files/Figure 2-figure supplement 4C-Source data.xlsx
- Source data files/Figure 2-figure supplement 4D-Source data.xlsx
- Source data files/Figure 2-figure supplement 5A-Source data.xlsx
- Source data files/Figure 2-figure supplement 5B-Source data.xlsx
- Source data files/Figure 2A-Source data.xlsx
- Source data files/Figure 2B-Source data.xlsx
- Source data files/Figure 2C-Source data.xlsx
- Source data files/Figure 2D-Source data.xlsx
- Source data files/Figure 2E-Source data.xlsx
- Source data files/Figure 2F-Source data.xlsx
- Source data files/Figure 3-figure supplement 1A-Source data-2.xlsx
- Source data files/Figure 3-figure supplement 1B-Source data-3.xlsx
- Source data files/Figure 3-figure supplement 1C-Source data.xlsx
- Source data files/Figure 3-figure supplement 2B-Source data-3.xlsx
- Source data files/Figure 3A-Source data-3.xlsx
- Source data files/Figure 3B-Source data-3.xlsx
- Source data files/Figure 3C-Source data-3.xlsx
- Source data files/Figure 3C-Source data-6.xlsx
- Source data files/Figure 3G-Source data-3.xlsx
- Source data files/Figure 3H-Source data.xlsx
- Source data files/Figure 3I-Source data.xlsx
- Source data files/Figure 4-figure supplement 2A-Source data-3.xlsx
- Source data files/Figure 4-figure supplement 2B-Source data-3.xlsx
- Source data files/Figure 4-figure supplement 2C-Source data.xlsx
- Source data files/Figure 4-figure supplement 3C-Source data.xlsx
- Source data files/Figure 4-figure supplement 3D-Source data.xlsx
- Source data files/Figure 4-figure supplement 4A-Source data-1.xlsx
- Source data files/Figure 4-figure supplement 4A-Source data-2.xlsx
- Source data files/Figure 4-figure supplement 4A-Source data-3.xlsx
- Source data files/Figure 4-figure supplement 4A-Source data-4.xlsx
- Source data files/Figure 4-figure supplement 4B-Source data.xlsx
- Source data files/Figure 4C-Source data-5.xlsx
- Source data files/Figure 4D-Source data-4.xlsx
- Source data files/Figure 4E-Source data.xlsx
- Source data files/Figure 4H-Source data-4.xlsx
- Source data files/Figure 4I-Source data-4.xlsx
- Source data files/Figure 4J-Source data.xlsx
- Source data files/Figure 5A-Source data-3.xlsx
- Source data files/Figure 5B-Source data.xlsx
- Source data files/Figure 5C-Source data.xlsx
- Source data files/Figure 5F-Source data-3.xlsx
- Source data files/Figure 5G-Source data.xlsx
- Source data files/Figure 6-figure supplement 2A-Source data.xlsx
- Source data files/Figure 6-figure supplement 2B-Source data.xlsx
- Source data files/Figure 6-figure supplement 2C-Source data.xlsx
- Source data files/Figure 6-figure supplement 2D-Source data.xlsx
- Source data files/Figure 6-figure supplement 2E-Source data.xlsx
- Source data files/Figure 6-figure supplement 3B-Source data.xlsx
- Source data files/Figure 6-figure supplement 3C-Source data-1.xlsx
- Source data files/Figure 6-figure supplement 3C-Source data-2.xlsx
- Source data files/Figure 6-figure supplement 3D-Source data.xlsx
- Source data files/Figure 6-figure supplement 4C-Source data.xlsx
- Source data files/Figure 6-figure supplement 4D-Source data.xlsx
- Source data files/Figure 6-figure supplement 4E-Source data.xlsx
- Source data files/Figure 6B-Source data.xlsx
- Source data files/Figure 6C-Source data-1.xlsx
- Source data files/Figure 6C-Source data-2.xlsx
- Source data files/Figure 6D-Source data.xlsx
- Source data files/Source data (Raw)/
- Source data files/Source data (Raw)/Figure 1-figure supplement B-Source data-1(ATP5A).tif
- Source data files/Source data (Raw)/Figure 1-figure supplement B-Source data-2(Lamin b).tif
- Source data files/Source data (Raw)/Figure 1-figure supplement B-Source data-3(Tubulin).tif
- Source data files/Source data (Raw)/Figure 1-figure supplement C-Source data-1(ACLY).tif
- Source data files/Source data (Raw)/Figure 1-figure supplement C-Source data-2(Actin).tif
- Source data files/Source data (Raw)/Figure 1-figure supplement D-Source data-1(ACLY).tif
- Source data files/Source data (Raw)/Figure 1-figure supplement D-Source data-2(Actin).tif
- Source data files/Source data (Raw)/Figure 2-figure supplement 3A-Source data-1(Lamin b1).tif
- Source data files/Source data (Raw)/Figure 2-figure supplement 3A-Source data-2(Tubulin).tif
- Source data files/Source data (Raw)/Figure 2-figure supplement 3C-Source data-1(Acetylation).tif
- Source data files/Source data (Raw)/Figure 2-figure supplement 3C-Source data-2(Coomassie).Tif
- Source data files/Source data (Raw)/Figure 2-figure supplement 3D-Source data-1(H3Ac).tif
- Source data files/Source data (Raw)/Figure 2-figure supplement 3D-Source data-2(H3).tif
- Source data files/Source data (Raw)/Figure 2-figure supplement 3D-Source data-3(H4Ac).Tif
- Source data files/Source data (Raw)/Figure 2-figure supplement 3D-Source data-4(H4).Tif
- Source data files/Source data (Raw)/Figure 2F-Source data-1(CPT1)1.tif
- Source data files/Source data (Raw)/Figure 2F-Source data-2(Actin).tif
- Source data files/Source data (Raw)/Figure 3-figure supplement 1A-Source data-1 (ACLY).tif
- Source data files/Source data (Raw)/Figure 3-figure supplement 1B-Source data-1 (ACLY-P(Ser 455)).Tif
- Source data files/Source data (Raw)/Figure 3-figure supplement 1B-Source data-2 (ACLY).tif
- Source data files/Source data (Raw)/Figure 3-figure supplement 2B-Source data-1 (GFP-ACLY).tif
- Source data files/Source data (Raw)/Figure 3-figure supplement 2B-Source data-2 (Actin).tif
- Source data files/Source data (Raw)/Figure 3A-Source data-1(ACLY).tif
- Source data files/Source data (Raw)/Figure 3A-Source data-2(Actin).tif
- Source data files/Source data (Raw)/Figure 3B-Source data-1(ACLY).tif
- Source data files/Source data (Raw)/Figure 3B-Source data-2(Actin).tif
- Source data files/Source data (Raw)/Figure 3C-Source data-1 (ACLY).Tif
- Source data files/Source data (Raw)/Figure 3C-Source data-2 (Actin).Tif
- Source data files/Source data (Raw)/Figure 3C-Source data-3 (ACLY).tif
- Source data files/Source data (Raw)/Figure 3C-Source data-4 (Actin).tif
- Source data files/Source data (Raw)/Figure 3D-Source data-1(ACLY-(Ub)n).tif
- Source data files/Source data (Raw)/Figure 3D-Source data-2(ACLY).tif
- Source data files/Source data (Raw)/Figure 3D-Source data-3(Ub).tif
- Source data files/Source data (Raw)/Figure 3D-Source data-4(ACLY).tif
- Source data files/Source data (Raw)/Figure 3E-Source data-1(ACLY).tif
- Source data files/Source data (Raw)/Figure 3E-Source data-2(ACLY).tif
- Source data files/Source data (Raw)/Figure 3E-Source data-3(Actin).Tif
- Source data files/Source data (Raw)/Figure 3F-Source data-1(ACLY-(Ub)n).tif
- Source data files/Source data (Raw)/Figure 3F-Source data-2(GFP).tif
- Source data files/Source data (Raw)/Figure 3F-Source data-3(GFP).tif
- Source data files/Source data (Raw)/Figure 3F-Source data-4(Actin).tif
- Source data files/Source data (Raw)/Figure 3G-Source data-1(GFP).tif
- Source data files/Source data (Raw)/Figure 3G-Source data-2(Actin).tif
- Source data files/Source data (Raw)/Figure 4-figure supplement 1A-Source data-1 (USP13).tif
- Source data files/Source data (Raw)/Figure 4-figure supplement 1A-Source data-2 (CUL3).Tif
- Source data files/Source data (Raw)/Figure 4-figure supplement 1A-Source data-3 (KLHL25).tif
- Source data files/Source data (Raw)/Figure 4-figure supplement 1A-Source data-4 (UBR4).tif
- Source data files/Source data (Raw)/Figure 4-figure supplement 1A-Source data-5 (ACLY).tif
- Source data files/Source data (Raw)/Figure 4-figure supplement 1B-Source data-1 (ACLY).tif
- Source data files/Source data (Raw)/Figure 4-figure supplement 1B-Source data-2 (USP13).tif
- Source data files/Source data (Raw)/Figure 4-figure supplement 1B-Source data-3 (ACLY).tif
- Source data files/Source data (Raw)/Figure 4-figure supplement 1B-Source data-4 (KLHL25).tif
- Source data files/Source data (Raw)/Figure 4-figure supplement 1B-Source data-5 (ACLY).tif
- Source data files/Source data (Raw)/Figure 4-figure supplement 1B-Source data-6 (CUL3).tif
- Source data files/Source data (Raw)/Figure 4-figure supplement 1B-Source data-7 (ACLY).tif
- Source data files/Source data (Raw)/Figure 4-figure supplement 1B-Source data-8 (UBR4).Tif
- Source data files/Source data (Raw)/Figure 4-figure supplement 1C-Source data-1 (ACLY).tif
- Source data files/Source data (Raw)/Figure 4-figure supplement 1C-Source data-2 (CUL3).tif
- Source data files/Source data (Raw)/Figure 4-figure supplement 1C-Source data-3 (ACLY).Tif
- Source data files/Source data (Raw)/Figure 4-figure supplement 1C-Source data-4 (CUL3).Tif
- Source data files/Source data (Raw)/Figure 4-figure supplement 2A-Source data-1 (KLHL25).tif
- Source data files/Source data (Raw)/Figure 4-figure supplement 2A-Source data-2 (Actin).tif
- Source data files/Source data (Raw)/Figure 4-figure supplement 2B-Source data-1 (ACLY).tif
- Source data files/Source data (Raw)/Figure 4-figure supplement 2B-Source data-2(Actin).tif
- Source data files/Source data (Raw)/Figure 4-figure supplement 3A-Source data.Tif
- Source data files/Source data (Raw)/Figure 4-figure supplement 3B-Source data.Tif
- Source data files/Source data (Raw)/Figure 4-figure supplement 4B-Source data-1 (ACLY).tif
- Source data files/Source data (Raw)/Figure 4-figure supplement 4B-Source data-2 (CUL3).tif
- Source data files/Source data (Raw)/Figure 4-figure supplement 4B-Source data-3 (Actin).tif
- Source data files/Source data (Raw)/Figure 4A-Source data-1 (CUL3).tif
- Source data files/Source data (Raw)/Figure 4A-Source data-2 (KLHL25).tif
- Source data files/Source data (Raw)/Figure 4A-Source data-3 (USP13).tif
- Source data files/Source data (Raw)/Figure 4A-Source data-4 (ACLY).tif
- Source data files/Source data (Raw)/Figure 4A-Source data-5 (CUL3).tif
- Source data files/Source data (Raw)/Figure 4A-Source data-6 (KLHL25).tif
- Source data files/Source data (Raw)/Figure 4A-Source data-7 (USP13).tif
- Source data files/Source data (Raw)/Figure 4A-Source data-8 (ACLY).tif
- Source data files/Source data (Raw)/Figure 4B-Source data-1 (ACLY-(Ub)n).tif
- Source data files/Source data (Raw)/Figure 4B-Source data-2 (ACLY).tif
- Source data files/Source data (Raw)/Figure 4B-Source data-3 (Ub).tif
- Source data files/Source data (Raw)/Figure 4B-Source data-4 (ACLY).tif
- Source data files/Source data (Raw)/Figure 4C-Source data-1 (ACLY).tif
- Source data files/Source data (Raw)/Figure 4C-Source data-2 (Cul3).tif
- Source data files/Source data (Raw)/Figure 4C-Source data-3 (KLHL25).tif
- Source data files/Source data (Raw)/Figure 4C-Source data-4 (Actin).tif
- Source data files/Source data (Raw)/Figure 4D-Source data-1(ACLY).tif
- Source data files/Source data (Raw)/Figure 4D-Source data-2(CUL3).Tif
- Source data files/Source data (Raw)/Figure 4D-Source data-3(Actin).Tif
- Source data files/Source data (Raw)/Figure 4F-Source data-1(ACLY-(Ub)n).tif
- Source data files/Source data (Raw)/Figure 4F-Source data-2(ACLY).Tif
- Source data files/Source data (Raw)/Figure 4F-Source data-3(ACLY).tif
- Source data files/Source data (Raw)/Figure 4F-Source data-4(CUL3).tif
- Source data files/Source data (Raw)/Figure 4F-Source data-5(Actin).tif
- Source data files/Source data (Raw)/Figure 4G-Source data-1(ACLY).tif
- Source data files/Source data (Raw)/Figure 4G-Source data-2(ACLY).tif
- Source data files/Source data (Raw)/Figure 4G-Source data-3 (Ub).Tif
- Source data files/Source data (Raw)/Figure 4G-Source data-4 (Cul3).tif
- Source data files/Source data (Raw)/Figure 4G-Source data-5 (Actin).Tif
- Source data files/Source data (Raw)/Figure 4H-Source data-1 (ACLY).tif
- Source data files/Source data (Raw)/Figure 4H-Source data-2 (CUL3).tif
- Source data files/Source data (Raw)/Figure 4H-Source data-3 (Actin).tif
- Source data files/Source data (Raw)/Figure 4I-Source data-1(ACLY).tif
- Source data files/Source data (Raw)/Figure 4I-Source data-2(CUL3).tif
- Source data files/Source data (Raw)/Figure 4I-Source data-3(Actin).Tif
- Source data files/Source data (Raw)/Figure 5A-Source data-1(ACLY).tif
- Source data files/Source data (Raw)/Figure 5A-Source data-2(Actin).tif
- Source data files/Source data (Raw)/Figure 5D-Source data-1(CUL3).tif
- Source data files/Source data (Raw)/Figure 5D-Source data-2(KLHL25).Tif
- Source data files/Source data (Raw)/Figure 5D-Source data-3(ACLY).Tif
- Source data files/Source data (Raw)/Figure 5D-Source data-4(KLHL25).tif
- Source data files/Source data (Raw)/Figure 5D-Source data-5(CUL3).Tif
- Source data files/Source data (Raw)/Figure 5D-Source data-6(ACLY).Tif
- Source data files/Source data (Raw)/Figure 5E-Source data-1(GFP-ACLY (Ub)n).tif
- Source data files/Source data (Raw)/Figure 5E-Source data-2(GFP-ACLY).tif
- Source data files/Source data (Raw)/Figure 5E-Source data-3(Actin).tif
- Source data files/Source data (Raw)/Figure 5F-Source data-1(GFP-ACLY).tif
- Source data files/Source data (Raw)/Figure 5F-Source data-2(Actin).tif
- Source data files/Source data (Raw)/新建 Microsoft PowerPoint 演示文稿.pptx
