# Supplementary material for: ACLY ubiquitination by CUL3-KLHL25 induces the reprogramming of fatty acid metabolism to facilitate iTreg differentiation
Source: eLife. 2021 Sep 7;10:e62394. doi: 10.7554/eLife.62394 (PMC8423445; doi:10.7554/eLife.62394)
Supplement: Source data 1. [file elife-62394-data1.zip › Source data files/Figure 2-figure supplement 1B-Source data.xlsx]

## Sheet: Sheet1
Figure 2-figure supplement 1B-Source data.
		Ctrl	SB204990
	Rep 1	0.953612	1.09804
	Rep 2	1.30567	1.21815
	Rep 3	1.00477	0.729849
	Rep 4	0.735927	0.533821
	Average	0.999995	0.894964
	SD	0.2348	0.318
	p value		0.6142
