# Supplementary material for: ACLY ubiquitination by CUL3-KLHL25 induces the reprogramming of fatty acid metabolism to facilitate iTreg differentiation
Source: eLife. 2021 Sep 7;10:e62394. doi: 10.7554/eLife.62394 (PMC8423445; doi:10.7554/eLife.62394)
Supplement: Source data 1. [file elife-62394-data1.zip › Source data files/Figure 2-figure supplement 1C-Source data.xlsx]

## Sheet: Sheet1
Figure 2-figure supplement 1C-Source data.
		Ctrl	SB204990
	Rep 1	0.844019	0.859598
	Rep 2	1.07484	0.891754
	Rep 3	1.18963	0.872934
	Rep 4	0.891505	0.919797
	Average	1	0.886021
	SD	0.1609	0.0261
	p value		0.2115
