# Supplementary material for: ACLY ubiquitination by CUL3-KLHL25 induces the reprogramming of fatty acid metabolism to facilitate iTreg differentiation
Source: eLife. 2021 Sep 7;10:e62394. doi: 10.7554/eLife.62394 (PMC8423445; doi:10.7554/eLife.62394)
Supplement: Source data 1. [file elife-62394-data1.zip › Source data files/Figure 2-figure supplement 1D-Source data.xlsx]

## Sheet: Sheet1
Figure 2-figure supplement 1D-Source data.
		Ctrl	SB204990
	Rep 1	347	426
	Rep 2	330	405
	Rep 3	409	364
	Rep 4	391	354
	Average	369.25	387.25
	SD	36.92	33.97
	p value		0.5
