# Supplementary material for: ACLY ubiquitination by CUL3-KLHL25 induces the reprogramming of fatty acid metabolism to facilitate iTreg differentiation
Source: eLife. 2021 Sep 7;10:e62394. doi: 10.7554/eLife.62394 (PMC8423445; doi:10.7554/eLife.62394)
Supplement: Source data 1. [file elife-62394-data1.zip › Source data files/Figure 2-figure supplement 3C-Source data-3.xlsx]

## Sheet: Sheet1
Figure 2-figure supplement 3C-Source data 3.
		Ctrl	SB204990
	Rep 1	0.815782	0.959694
	Rep 2	1.00357	1.24563
	Rep 3	1.18065	1.24236
	Average	1	1.14923
	SD	0.1825	0.1642
	p value		0.3517
