# Supplementary material for: ACLY ubiquitination by CUL3-KLHL25 induces the reprogramming of fatty acid metabolism to facilitate iTreg differentiation
Source: eLife. 2021 Sep 7;10:e62394. doi: 10.7554/eLife.62394 (PMC8423445; doi:10.7554/eLife.62394)
Supplement: Source data 1. [file elife-62394-data1.zip › Source data files/Figure 3-figure supplement 1A-Source data-2.xlsx]

## Sheet: Sheet1
Figure 3-figure supplement 1A-Source data-2.
		Th0	iTreg
	Rep 1	0.981047	0.895739
	Rep 2	1.03792	1.0237
	Rep 3	0.981047	0.881521
	Average	1	0.933654
	SD	0.03284	0.07831
	p value		0.2474
