# Supplementary material for: ACLY ubiquitination by CUL3-KLHL25 induces the reprogramming of fatty acid metabolism to facilitate iTreg differentiation
Source: eLife. 2021 Sep 7;10:e62394. doi: 10.7554/eLife.62394 (PMC8423445; doi:10.7554/eLife.62394)
Supplement: Source data 1. [file elife-62394-data1.zip › Source data files/Figure 4-figure supplement 3C-Source data.xlsx]

## Sheet: Sheet1
Figure 4-figure supplement 3C-Source data.
		WT	Cd4CreCul3fl/fl
	Rep 1	8.88	6.24
	Rep 2	10.9	0.74
	Rep 3	11.1	2.4
	Average	10.2933	3.12667
	SD	1.228	2.821
	p value		0.0157
