# Supplementary material for: ACLY ubiquitination by CUL3-KLHL25 induces the reprogramming of fatty acid metabolism to facilitate iTreg differentiation
Source: eLife. 2021 Sep 7;10:e62394. doi: 10.7554/eLife.62394 (PMC8423445; doi:10.7554/eLife.62394)
Supplement: Source data 1. [file elife-62394-data1.zip › Source data files/Figure 4H-Source data-4.xlsx]

## Sheet: Sheet1
Figure 4H-Source data-4.
		WT	WT+TGFβ1	Cul3-/-	Cul3-/-+TGFβ1
	Rep 1	0.869658	0.315284	1.31865	1.44994
	Rep 2	0.913539	0.421533	1.40389	1.52352
	Rep 3	1.21681	0.695318	1.7383	1.59923
	Average	1	0.477378	1.48695	1.52423
	SD	0.189	0.1961	0.2218	0.07465
	p value		0.0073		0.8057
