# Supplementary material for: ACLY ubiquitination by CUL3-KLHL25 induces the reprogramming of fatty acid metabolism to facilitate iTreg differentiation
Source: eLife. 2021 Sep 7;10:e62394. doi: 10.7554/eLife.62394 (PMC8423445; doi:10.7554/eLife.62394)
Supplement: Source data 1. [file elife-62394-data1.zip › Source data files/Figure 5B-Source data.xlsx]

## Sheet: Sheet1
Figure 5B-Source data.
		Ctrl	TGFβ1	ACLYOE+TGFβ1
	Rep 1	2.4	34.5	19.9
	Rep 2	2.3	30	18
	Rep 3	1.6	38.6	23.5
	Average	2.1	34.3667	20.4667
	SD	0.4359	4.302	2.793
		TGFβ1 vs ACLYOE+TGFβ1
	p value	0.0012
