# Supplementary material for: ACLY ubiquitination by CUL3-KLHL25 induces the reprogramming of fatty acid metabolism to facilitate iTreg differentiation
Source: eLife. 2021 Sep 7;10:e62394. doi: 10.7554/eLife.62394 (PMC8423445; doi:10.7554/eLife.62394)
Supplement: Source data 1. [file elife-62394-data1.zip › Source data files/Figure 5C-Source data.xlsx]

## Sheet: Sheet1
Figure 5C-Source data.
		C	SB
	Rep 1	17.9	38.8
	Rep 2	15.5	28
	Rep 3	22.2	31.7
	Average	18.5333	32.8333
	SD	3.395	5.488
	p value		0.0185
